# Supplementary material for: Biomonitoring of 19 Mycotoxins in Plasma from Food-Producing Animals (Cattle, Poultry, Pigs, and Sheep)
Source: Toxins (Basel). 2023 Apr 18;15(4):295. doi: 10.3390/toxins15040295 (PMC10144229; doi:10.3390/toxins15040295)
Supplement: Supplementary file 1 [file toxins-15-00295-s001.zip]

Archive with 1 entries (1 files):
- toxins-2319902-supplementary.pdf
